# Supplementary material for: The p38 mitogen activated protein kinase inhibitor losmapimod in chronic obstructive pulmonary disease patients with systemic inflammation, stratified by fibrinogen: A randomised double-blind placebo-controlled trial
Source: PLoS One. 2018 Mar 22;13(3):e0194197. doi: 10.1371/journal.pone.0194197 (PMC5863984; doi:10.1371/journal.pone.0194197)
Supplement: S2 Appendix — (ZIP) [file pone.0194197.s003.zip]

Archive with 9 entries (6 files):
- Raw data/
- Raw data/FMD dataset.csv
- __MACOSX/
- __MACOSX/Raw data/
- __MACOSX/Raw data/._FMD dataset.csv
- Raw data/GTN dataset.csv
- __MACOSX/Raw data/._GTN dataset.csv
- Raw data/TBR dataset.xlsx
- __MACOSX/Raw data/._TBR dataset.xlsx
