# Supplementary material for: The p38 mitogen activated protein kinase inhibitor losmapimod in chronic obstructive pulmonary disease patients with systemic inflammation, stratified by fibrinogen: A randomised double-blind placebo-controlled trial
Source: PLoS One. 2018 Mar 22;13(3):e0194197. doi: 10.1371/journal.pone.0194197 (PMC5863984; doi:10.1371/journal.pone.0194197)
Supplement: S2 Appendix — (ZIP) [file pone.0194197.s003.zip › Raw data/TBR dataset.xlsx]

## Sheet: Sheet1
Subject	Vessel	Variable	trt_id	Change	Baseline
1	Abdominal.Ao	ActiveMeanTBRmax	Experimental	-0.128069	2.04616
1	Aortic.arch	ActiveMeanTBRmax	Experimental	0.0239914	2.0097
1	Ascending.Ao	ActiveMeanTBRmax	Experimental	0.0270565	1.80067
1	Descending.Ao	ActiveMeanTBRmax	Experimental	0.0952513	1.97319
1	Lcarotid	ActiveMeanTBRmax	Experimental	NA	1.75188
1	Rcarotid	ActiveMeanTBRmax	Experimental	NA	1.82494
2	Abdominal.Ao	ActiveMeanTBRmax	Experimental	0.157598	1.83745
2	Aortic.arch	ActiveMeanTBRmax	Experimental	-0.224533	1.93182
2	Ascending.Ao	ActiveMeanTBRmax	Experimental	-0.223432	1.86943
2	Descending.Ao	ActiveMeanTBRmax	Experimental	0.0501711	1.82751
2	Lcarotid	ActiveMeanTBRmax	Experimental	-0.129463	2.21881
2	Rcarotid	ActiveMeanTBRmax	Experimental	-0.0377806	1.9056
3	Abdominal.Ao	ActiveMeanTBRmax	Experimental	0.0587765	1.68609
3	Aortic.arch	ActiveMeanTBRmax	Experimental	0.0288467	1.69829
3	Ascending.Ao	ActiveMeanTBRmax	Experimental	0.114718	1.65497
3	Descending.Ao	ActiveMeanTBRmax	Experimental	0.193629	1.72433
3	Lcarotid	ActiveMeanTBRmax	Experimental	-0.0283502	1.73987
3	Rcarotid	ActiveMeanTBRmax	Experimental	-0.0120489	1.69131
4	Abdominal.Ao	ActiveMeanTBRmax	Control	0.0113404	1.93811
4	Aortic.arch	ActiveMeanTBRmax	Control	0.0723915	2.02855
4	Ascending.Ao	ActiveMeanTBRmax	Control	-0.243722	2.24577
4	Descending.Ao	ActiveMeanTBRmax	Control	-0.195194	2.26853
4	Lcarotid	ActiveMeanTBRmax	Control	NA	1.90663
4	Rcarotid	ActiveMeanTBRmax	Control	NA	1.91786
5	Abdominal.Ao	ActiveMeanTBRmax	Experimental	0.299083	2.25122
5	Aortic.arch	ActiveMeanTBRmax	Experimental	-0.0122432	2.41994
5	Ascending.Ao	ActiveMeanTBRmax	Experimental	-0.104475	2.32925
5	Descending.Ao	ActiveMeanTBRmax	Experimental	0.212347	2.15774
5	Lcarotid	ActiveMeanTBRmax	Experimental	-0.0290124	1.63007
5	Rcarotid	ActiveMeanTBRmax	Experimental	-0.137036	1.8429
6	Abdominal.Ao	ActiveMeanTBRmax	Experimental	-0.35575	2.20425
6	Aortic.arch	ActiveMeanTBRmax	Experimental	-0.433422	2.51362
6	Ascending.Ao	ActiveMeanTBRmax	Experimental	-0.279489	2.2834
6	Descending.Ao	ActiveMeanTBRmax	Experimental	-0.18934	2.18566
6	Lcarotid	ActiveMeanTBRmax	Experimental	NA	NA
6	Rcarotid	ActiveMeanTBRmax	Experimental	NA	NA
7	Abdominal.Ao	ActiveMeanTBRmax	Control	0.194161	1.81631
7	Aortic.arch	ActiveMeanTBRmax	Control	0.31703	1.85621
7	Ascending.Ao	ActiveMeanTBRmax	Control	0.31455	1.93823
7	Descending.Ao	ActiveMeanTBRmax	Control	0.318741	1.83943
7	Lcarotid	ActiveMeanTBRmax	Control	-0.0683684	1.87247
7	Rcarotid	ActiveMeanTBRmax	Control	-0.254652	1.97325
8	Abdominal.Ao	ActiveMeanTBRmax	Control	0.0132719	1.73633
8	Aortic.arch	ActiveMeanTBRmax	Control	-0.0536777	1.70462
8	Ascending.Ao	ActiveMeanTBRmax	Control	0.0118863	1.69321
8	Descending.Ao	ActiveMeanTBRmax	Control	0.07046	1.74104
8	Lcarotid	ActiveMeanTBRmax	Control	-0.0429717	1.76054
8	Rcarotid	ActiveMeanTBRmax	Control	-0.0276116	1.68249
9	Abdominal.Ao	ActiveMeanTBRmax	Control	-0.332847	1.96933
9	Aortic.arch	ActiveMeanTBRmax	Control	-0.35009	2.17507
9	Ascending.Ao	ActiveMeanTBRmax	Control	-0.0823689	1.7687
9	Descending.Ao	ActiveMeanTBRmax	Control	-0.304538	2.01419
9	Lcarotid	ActiveMeanTBRmax	Control	NA	1.72604
9	Rcarotid	ActiveMeanTBRmax	Control	NA	1.68531
10	Abdominal.Ao	ActiveMeanTBRmax	Experimental	-0.254085	2.33128
10	Aortic.arch	ActiveMeanTBRmax	Experimental	-0.389564	2.67032
10	Ascending.Ao	ActiveMeanTBRmax	Experimental	-0.489395	2.56704
10	Descending.Ao	ActiveMeanTBRmax	Experimental	-0.586707	3.00964
10	Lcarotid	ActiveMeanTBRmax	Experimental	0.320728	2.03281
10	Rcarotid	ActiveMeanTBRmax	Experimental	0.0558328	1.7103
11	Abdominal.Ao	ActiveMeanTBRmax	Control	0.272846	1.73402
11	Aortic.arch	ActiveMeanTBRmax	Control	0.291628	1.77018
11	Ascending.Ao	ActiveMeanTBRmax	Control	0.324457	1.8747
11	Descending.Ao	ActiveMeanTBRmax	Control	0.392392	1.78079
11	Lcarotid	ActiveMeanTBRmax	Control	0.0340763	1.84839
11	Rcarotid	ActiveMeanTBRmax	Control	0.0258494	1.74683
12	Abdominal.Ao	ActiveMeanTBRmax	Control	-0.0736111	1.71365
12	Aortic.arch	ActiveMeanTBRmax	Control	-0.0220382	1.64928
12	Ascending.Ao	ActiveMeanTBRmax	Control	-0.0821613	1.72907
12	Descending.Ao	ActiveMeanTBRmax	Control	-0.222433	2.00573
12	Lcarotid	ActiveMeanTBRmax	Control	NA	1.62995
12	Rcarotid	ActiveMeanTBRmax	Control	NA	NA
13	Abdominal.Ao	ActiveMeanTBRmax	Experimental	-0.0888912	1.85636
13	Aortic.arch	ActiveMeanTBRmax	Experimental	-0.200516	2.22494
13	Ascending.Ao	ActiveMeanTBRmax	Experimental	-0.131733	1.97068
13	Descending.Ao	ActiveMeanTBRmax	Experimental	-0.0367167	1.8941
13	Lcarotid	ActiveMeanTBRmax	Experimental	0.101698	1.62915
13	Rcarotid	ActiveMeanTBRmax	Experimental	0.0971896	1.74776
14	Abdominal.Ao	ActiveMeanTBRmax	Experimental	-0.266122	2.1427
14	Aortic.arch	ActiveMeanTBRmax	Experimental	-0.576172	2.46025
14	Ascending.Ao	ActiveMeanTBRmax	Experimental	-0.249524	2.00969
14	Descending.Ao	ActiveMeanTBRmax	Experimental	-0.453462	2.45854
14	Lcarotid	ActiveMeanTBRmax	Experimental	0.0741815	1.67667
14	Rcarotid	ActiveMeanTBRmax	Experimental	0.198828	1.7214
15	Abdominal.Ao	ActiveMeanTBRmax	Experimental	-0.0742391	1.90591
15	Aortic.arch	ActiveMeanTBRmax	Experimental	-0.169146	2.14431
15	Ascending.Ao	ActiveMeanTBRmax	Experimental	-0.0745285	1.99997
15	Descending.Ao	ActiveMeanTBRmax	Experimental	-0.174479	1.94147
15	Lcarotid	ActiveMeanTBRmax	Experimental	NA	NA
15	Rcarotid	ActiveMeanTBRmax	Experimental	NA	NA
16	Abdominal.Ao	ActiveMeanTBRmax	Experimental	NA	1.81132
16	Aortic.arch	ActiveMeanTBRmax	Experimental	-0.286265	1.89056
16	Ascending.Ao	ActiveMeanTBRmax	Experimental	NA	1.87751
16	Descending.Ao	ActiveMeanTBRmax	Experimental	-0.0274108	1.78028
16	Lcarotid	ActiveMeanTBRmax	Experimental	-0.0530535	1.74883
16	Rcarotid	ActiveMeanTBRmax	Experimental	-0.0442923	1.75992
17	Abdominal.Ao	ActiveMeanTBRmax	Control	-0.031864	1.86282
17	Aortic.arch	ActiveMeanTBRmax	Control	0.230374	1.79896
17	Ascending.Ao	ActiveMeanTBRmax	Control	0.0042808	1.69272
17	Descending.Ao	ActiveMeanTBRmax	Control	-0.0557364	1.87864
17	Lcarotid	ActiveMeanTBRmax	Control	-0.000657289	1.64739
17	Rcarotid	ActiveMeanTBRmax	Control	0.0407171	1.71072
18	Abdominal.Ao	ActiveMeanTBRmax	Control	0.0411724	1.86483
18	Aortic.arch	ActiveMeanTBRmax	Control	-0.0627263	1.99846
18	Ascending.Ao	ActiveMeanTBRmax	Control	-0.225993	2.04354
18	Descending.Ao	ActiveMeanTBRmax	Control	-0.234224	2.02149
18	Lcarotid	ActiveMeanTBRmax	Control	0.0960017	1.87864
18	Rcarotid	ActiveMeanTBRmax	Control	0.253213	1.77596
19	Abdominal.Ao	ActiveMeanTBRmax	Experimental	-0.281066	2.00217
19	Aortic.arch	ActiveMeanTBRmax	Experimental	-0.297932	2.12063
19	Ascending.Ao	ActiveMeanTBRmax	Experimental	-0.222495	1.87003
19	Descending.Ao	ActiveMeanTBRmax	Experimental	-0.0614706	1.84311
19	Lcarotid	ActiveMeanTBRmax	Experimental	-0.0891967	1.71123
19	Rcarotid	ActiveMeanTBRmax	Experimental	-0.155452	1.87256
20	Abdominal.Ao	ActiveMeanTBRmax	Control	0.301731	1.67395
20	Aortic.arch	ActiveMeanTBRmax	Control	0.0324975	1.99441
20	Ascending.Ao	ActiveMeanTBRmax	Control	0.0906029	1.70359
20	Descending.Ao	ActiveMeanTBRmax	Control	0.0893852	1.95762
20	Lcarotid	ActiveMeanTBRmax	Control	-0.201672	1.83294
20	Rcarotid	ActiveMeanTBRmax	Control	-0.158268	1.88083
21	Abdominal.Ao	ActiveMeanTBRmax	Experimental	-0.375988	2.16469
21	Aortic.arch	ActiveMeanTBRmax	Experimental	-0.297763	2.29815
21	Ascending.Ao	ActiveMeanTBRmax	Experimental	-0.129878	2.00681
21	Descending.Ao	ActiveMeanTBRmax	Experimental	-0.429075	2.2474
21	Lcarotid	ActiveMeanTBRmax	Experimental	-0.0441632	2.06339
21	Rcarotid	ActiveMeanTBRmax	Experimental	0.0428834	2.13461
22	Abdominal.Ao	ActiveMeanTBRmax	Control	0.148452	1.87039
22	Aortic.arch	ActiveMeanTBRmax	Control	0.17907	2.17498
22	Ascending.Ao	ActiveMeanTBRmax	Control	0.450091	1.86552
22	Descending.Ao	ActiveMeanTBRmax	Control	-0.0133537	2.10214
22	Lcarotid	ActiveMeanTBRmax	Control	0.136251	1.65195
22	Rcarotid	ActiveMeanTBRmax	Control	0.0810236	1.65732
23	Abdominal.Ao	ActiveMeanTBRmax	Control	0.12323	1.71613
23	Aortic.arch	ActiveMeanTBRmax	Control	0.308177	1.93454
23	Ascending.Ao	ActiveMeanTBRmax	Control	0.280777	1.68802
23	Descending.Ao	ActiveMeanTBRmax	Control	0.68194	2.02902
23	Lcarotid	ActiveMeanTBRmax	Control	-0.117296	1.97002
23	Rcarotid	ActiveMeanTBRmax	Control	-0.0554381	1.7798
24	Abdominal.Ao	ActiveMeanTBRmax	Experimental	-0.302278	2.14983
24	Aortic.arch	ActiveMeanTBRmax	Experimental	-0.236119	2.18663
24	Ascending.Ao	ActiveMeanTBRmax	Experimental	0.138839	1.86281
24	Descending.Ao	ActiveMeanTBRmax	Experimental	-0.356255	2.22425
24	Lcarotid	ActiveMeanTBRmax	Experimental	-0.256958	1.96516
24	Rcarotid	ActiveMeanTBRmax	Experimental	-0.143714	1.84503
25	Abdominal.Ao	ActiveMeanTBRmax	Control	-0.116458	1.939
25	Aortic.arch	ActiveMeanTBRmax	Control	0.0207083	1.92019
25	Ascending.Ao	ActiveMeanTBRmax	Control	-0.119418	1.89602
25	Descending.Ao	ActiveMeanTBRmax	Control	0.0638661	1.7993
25	Lcarotid	ActiveMeanTBRmax	Control	NA	1.77604
25	Rcarotid	ActiveMeanTBRmax	Control	-0.162966	1.76918
26	Abdominal.Ao	ActiveMeanTBRmax	Control	-0.0643702	1.80624
26	Aortic.arch	ActiveMeanTBRmax	Control	-0.0470553	1.92296
26	Ascending.Ao	ActiveMeanTBRmax	Control	0.00654363	1.6453
26	Descending.Ao	ActiveMeanTBRmax	Control	0.0199865	1.80882
26	Lcarotid	ActiveMeanTBRmax	Control	-0.00455937	1.91144
26	Rcarotid	ActiveMeanTBRmax	Control	-0.0125194	1.76634
27	Abdominal.Ao	ActiveMeanTBRmax	Experimental	-0.127741	2.56201
27	Aortic.arch	ActiveMeanTBRmax	Experimental	-0.151312	2.67823
27	Ascending.Ao	ActiveMeanTBRmax	Experimental	-0.21408	2.40902
27	Descending.Ao	ActiveMeanTBRmax	Experimental	-0.0807624	2.65145
27	Lcarotid	ActiveMeanTBRmax	Experimental	-0.13722	1.99323
27	Rcarotid	ActiveMeanTBRmax	Experimental	-0.0433054	1.82302
28	Abdominal.Ao	ActiveMeanTBRmax	Experimental	NA	1.96661
28	Aortic.arch	ActiveMeanTBRmax	Experimental	NA	2.16242
28	Ascending.Ao	ActiveMeanTBRmax	Experimental	NA	1.98704
28	Descending.Ao	ActiveMeanTBRmax	Experimental	-0.611641	2.43643
28	Lcarotid	ActiveMeanTBRmax	Experimental	NA	NA
28	Rcarotid	ActiveMeanTBRmax	Experimental	NA	NA
29	Abdominal.Ao	ActiveMeanTBRmax	Experimental	0.120696	1.68841
29	Aortic.arch	ActiveMeanTBRmax	Experimental	-0.0068297	1.84314
29	Ascending.Ao	ActiveMeanTBRmax	Experimental	-0.00709337	1.73657
29	Descending.Ao	ActiveMeanTBRmax	Experimental	0.0343043	1.78768
29	Lcarotid	ActiveMeanTBRmax	Experimental	NA	NA
29	Rcarotid	ActiveMeanTBRmax	Experimental	NA	NA
30	Abdominal.Ao	ActiveMeanTBRmax	Control	-0.317516	2.46554
30	Aortic.arch	ActiveMeanTBRmax	Control	-0.231744	2.37542
30	Ascending.Ao	ActiveMeanTBRmax	Control	-0.261429	2.27137
30	Descending.Ao	ActiveMeanTBRmax	Control	-0.319048	2.3718
30	Lcarotid	ActiveMeanTBRmax	Control	-0.0229639	1.8226
30	Rcarotid	ActiveMeanTBRmax	Control	-0.0277289	1.79612
31	Abdominal.Ao	ActiveMeanTBRmax	Experimental	-0.0629208	1.94791
31	Aortic.arch	ActiveMeanTBRmax	Experimental	-0.229692	2.34317
31	Ascending.Ao	ActiveMeanTBRmax	Experimental	-0.407986	2.21615
31	Descending.Ao	ActiveMeanTBRmax	Experimental	-0.0923733	1.94679
31	Lcarotid	ActiveMeanTBRmax	Experimental	0	2.04862
31	Rcarotid	ActiveMeanTBRmax	Experimental	0	2.12582
32	Abdominal.Ao	ActiveMeanTBRmax	Control	0.200479	1.9204
32	Aortic.arch	ActiveMeanTBRmax	Control	0.0113487	2.08328
32	Ascending.Ao	ActiveMeanTBRmax	Control	-0.131681	2.07325
32	Descending.Ao	ActiveMeanTBRmax	Control	0.0377511	1.91948
32	Lcarotid	ActiveMeanTBRmax	Control	-0.0883404	1.78458
32	Rcarotid	ActiveMeanTBRmax	Control	0.090184	1.90215
33	Abdominal.Ao	ActiveMeanTBRmax	Experimental	-0.136999	1.9109
33	Aortic.arch	ActiveMeanTBRmax	Experimental	-0.267699	2.21748
33	Ascending.Ao	ActiveMeanTBRmax	Experimental	-0.265319	2.04032
33	Descending.Ao	ActiveMeanTBRmax	Experimental	-0.0223159	2.15962
33	Lcarotid	ActiveMeanTBRmax	Experimental	-0.285318	1.98374
33	Rcarotid	ActiveMeanTBRmax	Experimental	-0.237547	1.98588
34	Abdominal.Ao	ActiveMeanTBRmax	Experimental	-0.0851014	1.83325
34	Aortic.arch	ActiveMeanTBRmax	Experimental	-0.114415	1.78549
34	Ascending.Ao	ActiveMeanTBRmax	Experimental	-0.0894185	1.71217
34	Descending.Ao	ActiveMeanTBRmax	Experimental	-0.0382027	1.75514
34	Lcarotid	ActiveMeanTBRmax	Experimental	-0.120418	1.73727
34	Rcarotid	ActiveMeanTBRmax	Experimental	-0.154391	1.80054
35	Abdominal.Ao	ActiveMeanTBRmax	Control	-0.0660691	1.77143
35	Aortic.arch	ActiveMeanTBRmax	Control	-0.176102	1.92616
35	Ascending.Ao	ActiveMeanTBRmax	Control	0.0412797	1.69758
35	Descending.Ao	ActiveMeanTBRmax	Control	-0.267819	1.93507
35	Lcarotid	ActiveMeanTBRmax	Control	NA	1.85816
35	Rcarotid	ActiveMeanTBRmax	Control	NA	1.63732
36	Abdominal.Ao	ActiveMeanTBRmax	Control	0.0820728	1.70376
36	Aortic.arch	ActiveMeanTBRmax	Control	0.0219883	1.75991
36	Ascending.Ao	ActiveMeanTBRmax	Control	-0.00136058	1.78169
36	Descending.Ao	ActiveMeanTBRmax	Control	0.0337326	1.75711
36	Lcarotid	ActiveMeanTBRmax	Control	0.0617174	1.652
36	Rcarotid	ActiveMeanTBRmax	Control	-0.0308633	1.67178
37	Abdominal.Ao	ActiveMeanTBRmax	Control	-0.14028	1.83596
37	Aortic.arch	ActiveMeanTBRmax	Control	-0.360389	2.02984
37	Ascending.Ao	ActiveMeanTBRmax	Control	-0.129175	1.82204
37	Descending.Ao	ActiveMeanTBRmax	Control	-0.0802228	1.8472
37	Lcarotid	ActiveMeanTBRmax	Control	-0.0322353	1.72924
37	Rcarotid	ActiveMeanTBRmax	Control	0.0766299	1.63355
38	Abdominal.Ao	ActiveMeanTBRmax	Control	0.0976762	1.80516
38	Aortic.arch	ActiveMeanTBRmax	Control	-0.119326	1.87861
38	Ascending.Ao	ActiveMeanTBRmax	Control	-0.0481494	1.78423
38	Descending.Ao	ActiveMeanTBRmax	Control	0.145389	1.77825
38	Lcarotid	ActiveMeanTBRmax	Control	0.192085	1.80408
38	Rcarotid	ActiveMeanTBRmax	Control	0.0379225	1.74418
39	Abdominal.Ao	ActiveMeanTBRmax	Control	0.423781	1.8755
39	Aortic.arch	ActiveMeanTBRmax	Control	0.370592	1.68238
39	Ascending.Ao	ActiveMeanTBRmax	Control	0.268768	1.82703
39	Descending.Ao	ActiveMeanTBRmax	Control	0.232681	1.78031
39	Lcarotid	ActiveMeanTBRmax	Control	NA	NA
39	Rcarotid	ActiveMeanTBRmax	Control	NA	NA
40	Abdominal.Ao	ActiveMeanTBRmax	Control	-0.0937566	2.36294
40	Aortic.arch	ActiveMeanTBRmax	Control	-0.281681	2.06219
40	Ascending.Ao	ActiveMeanTBRmax	Control	-0.417741	2.3552
40	Descending.Ao	ActiveMeanTBRmax	Control	-0.546936	2.53024
40	Lcarotid	ActiveMeanTBRmax	Control	-0.00295555	1.95795
40	Rcarotid	ActiveMeanTBRmax	Control	-0.147145	2.40976
41	Abdominal.Ao	ActiveMeanTBRmax	Control	-0.0194736	1.91442
41	Aortic.arch	ActiveMeanTBRmax	Control	-0.0901951	2.12228
41	Ascending.Ao	ActiveMeanTBRmax	Control	0.0195775	1.92459
41	Descending.Ao	ActiveMeanTBRmax	Control	-0.0854304	1.95299
41	Lcarotid	ActiveMeanTBRmax	Control	NA	NA
41	Rcarotid	ActiveMeanTBRmax	Control	NA	NA
42	Abdominal.Ao	ActiveMeanTBRmax	Experimental	0.407491	1.8646
42	Aortic.arch	ActiveMeanTBRmax	Experimental	0.100852	1.72759
42	Ascending.Ao	ActiveMeanTBRmax	Experimental	0.371524	1.68089
42	Descending.Ao	ActiveMeanTBRmax	Experimental	0.268994	1.82931
42	Lcarotid	ActiveMeanTBRmax	Experimental	NA	NA
42	Rcarotid	ActiveMeanTBRmax	Experimental	NA	NA
43	Abdominal.Ao	ActiveMeanTBRmax	Control	-0.0485497	1.74462
43	Aortic.arch	ActiveMeanTBRmax	Control	0.0796758	1.99605
43	Ascending.Ao	ActiveMeanTBRmax	Control	0.038244	1.67623
43	Descending.Ao	ActiveMeanTBRmax	Control	0.0641079	1.75442
43	Lcarotid	ActiveMeanTBRmax	Control	NA	NA
43	Rcarotid	ActiveMeanTBRmax	Control	-0.0781753	1.6961
44	Abdominal.Ao	ActiveMeanTBRmax	Experimental	-0.0884436	2.00437
44	Aortic.arch	ActiveMeanTBRmax	Experimental	-0.285379	2.14299
44	Ascending.Ao	ActiveMeanTBRmax	Experimental	-0.108161	1.84976
44	Descending.Ao	ActiveMeanTBRmax	Experimental	-0.0419146	1.79156
44	Lcarotid	ActiveMeanTBRmax	Experimental	NA	1.87849
44	Rcarotid	ActiveMeanTBRmax	Experimental	-0.53635	2.2297
45	Abdominal.Ao	ActiveMeanTBRmax	Control	0.0187244	2.03823
45	Aortic.arch	ActiveMeanTBRmax	Control	0.211222	1.75248
45	Ascending.Ao	ActiveMeanTBRmax	Control	0.101763	1.84001
45	Descending.Ao	ActiveMeanTBRmax	Control	-0.0295164	2.09226
45	Lcarotid	ActiveMeanTBRmax	Control	NA	NA
45	Rcarotid	ActiveMeanTBRmax	Control	NA	NA
46	Abdominal.Ao	ActiveMeanTBRmax	Experimental	-0.280673	1.99109
46	Aortic.arch	ActiveMeanTBRmax	Experimental	-0.110416	2.08774
46	Ascending.Ao	ActiveMeanTBRmax	Experimental	-0.182858	2.0976
46	Descending.Ao	ActiveMeanTBRmax	Experimental	-0.17726	1.97929
46	Lcarotid	ActiveMeanTBRmax	Experimental	-0.499466	2.17086
46	Rcarotid	ActiveMeanTBRmax	Experimental	-0.211304	1.90686
47	Abdominal.Ao	ActiveMeanTBRmax	Control	0.0531291	1.71563
47	Aortic.arch	ActiveMeanTBRmax	Control	-0.038067	1.7439
47	Ascending.Ao	ActiveMeanTBRmax	Control	0.00503453	1.78924
47	Descending.Ao	ActiveMeanTBRmax	Control	0.262334	1.79105
47	Lcarotid	ActiveMeanTBRmax	Control	NA	1.87898
47	Rcarotid	ActiveMeanTBRmax	Control	NA	1.70442
48	Abdominal.Ao	ActiveMeanTBRmax	Control	-0.0777526	1.77945
48	Aortic.arch	ActiveMeanTBRmax	Control	0.0540566	1.74017
48	Ascending.Ao	ActiveMeanTBRmax	Control	-0.108913	1.81704
48	Descending.Ao	ActiveMeanTBRmax	Control	-0.0708962	1.86237
48	Lcarotid	ActiveMeanTBRmax	Control	0.0845794	1.61067
48	Rcarotid	ActiveMeanTBRmax	Control	NA	1.6346
49	Abdominal.Ao	ActiveMeanTBRmax	Control	-0.0257345	1.76573
49	Aortic.arch	ActiveMeanTBRmax	Control	-0.06964	1.74509
49	Ascending.Ao	ActiveMeanTBRmax	Control	-0.00610382	1.67989
49	Descending.Ao	ActiveMeanTBRmax	Control	0.0627939	1.7219
49	Lcarotid	ActiveMeanTBRmax	Control	NA	NA
49	Rcarotid	ActiveMeanTBRmax	Control	NA	NA
50	Abdominal.Ao	ActiveMeanTBRmax	Control	-0.0430083	1.86892
50	Aortic.arch	ActiveMeanTBRmax	Control	-0.0870851	1.95921
50	Ascending.Ao	ActiveMeanTBRmax	Control	-0.231997	1.99303
50	Descending.Ao	ActiveMeanTBRmax	Control	-0.0638707	1.89872
50	Lcarotid	ActiveMeanTBRmax	Control	NA	NA
50	Rcarotid	ActiveMeanTBRmax	Control	NA	NA
51	Abdominal.Ao	ActiveMeanTBRmax	Experimental	-0.186288	2.48935
51	Aortic.arch	ActiveMeanTBRmax	Experimental	-0.13757	2.32294
51	Ascending.Ao	ActiveMeanTBRmax	Experimental	0.269067	2.5319
51	Descending.Ao	ActiveMeanTBRmax	Experimental	-0.00457787	2.31943
51	Lcarotid	ActiveMeanTBRmax	Experimental	-0.0151228	1.75489
51	Rcarotid	ActiveMeanTBRmax	Experimental	-0.0663093	1.71343
52	Abdominal.Ao	ActiveMeanTBRmax	Control	-0.0467553	1.78427
52	Aortic.arch	ActiveMeanTBRmax	Control	NA	1.64704
52	Ascending.Ao	ActiveMeanTBRmax	Control	NA	1.6698
52	Descending.Ao	ActiveMeanTBRmax	Control	0.0616466	1.69551
52	Lcarotid	ActiveMeanTBRmax	Control	0.731975	1.72103
52	Rcarotid	ActiveMeanTBRmax	Control	NA	1.76421
53	Abdominal.Ao	ActiveMeanTBRmax	Experimental	-0.0452338	1.84552
53	Aortic.arch	ActiveMeanTBRmax	Experimental	-0.0708272	1.8945
53	Ascending.Ao	ActiveMeanTBRmax	Experimental	0.10542	1.67023
53	Descending.Ao	ActiveMeanTBRmax	Experimental	0.0348162	1.66519
53	Lcarotid	ActiveMeanTBRmax	Experimental	NA	NA
53	Rcarotid	ActiveMeanTBRmax	Experimental	-0.0359941	2.02227
54	Abdominal.Ao	ActiveMeanTBRmax	Experimental	-0.2782	2.20094
54	Aortic.arch	ActiveMeanTBRmax	Experimental	-0.423283	2.33148
54	Ascending.Ao	ActiveMeanTBRmax	Experimental	-0.343985	2.24155
54	Descending.Ao	ActiveMeanTBRmax	Experimental	-0.447816	2.2775
54	Lcarotid	ActiveMeanTBRmax	Experimental	NA	NA
54	Rcarotid	ActiveMeanTBRmax	Experimental	NA	NA
55	Abdominal.Ao	ActiveMeanTBRmax	Control	0.0975941	2.37802
55	Aortic.arch	ActiveMeanTBRmax	Control	0.248309	1.95398
55	Ascending.Ao	ActiveMeanTBRmax	Control	0.191352	2.07319
55	Descending.Ao	ActiveMeanTBRmax	Control	-0.0469099	2.17028
55	Lcarotid	ActiveMeanTBRmax	Control	0.00568859	1.6375
55	Rcarotid	ActiveMeanTBRmax	Control	NA	1.61019
56	Abdominal.Ao	ActiveMeanTBRmax	Control	-0.260638	2.26882
56	Aortic.arch	ActiveMeanTBRmax	Control	-0.0305741	1.84669
56	Ascending.Ao	ActiveMeanTBRmax	Control	-0.243335	1.92402
56	Descending.Ao	ActiveMeanTBRmax	Control	-0.243483	2.09449
56	Lcarotid	ActiveMeanTBRmax	Control	0.196115	1.89363
56	Rcarotid	ActiveMeanTBRmax	Control	-0.0529943	1.83824
57	Abdominal.Ao	ActiveMeanTBRmax	Experimental	-0.118086	1.72641
57	Aortic.arch	ActiveMeanTBRmax	Experimental	-0.195698	1.84103
57	Ascending.Ao	ActiveMeanTBRmax	Experimental	-0.110238	1.74107
57	Descending.Ao	ActiveMeanTBRmax	Experimental	0.063899	1.74202
57	Lcarotid	ActiveMeanTBRmax	Experimental	NA	NA
57	Rcarotid	ActiveMeanTBRmax	Experimental	NA	NA
58	Abdominal.Ao	ActiveMeanTBRmax	Control	-0.0346063	1.79127
58	Aortic.arch	ActiveMeanTBRmax	Control	0.061943	1.72426
58	Ascending.Ao	ActiveMeanTBRmax	Control	-0.0593598	1.72148
58	Descending.Ao	ActiveMeanTBRmax	Control	-0.00179151	1.73744
58	Lcarotid	ActiveMeanTBRmax	Control	-0.257709	2.38598
58	Rcarotid	ActiveMeanTBRmax	Control	-0.021762	2.30425
